# Supplementary material for: Prognostic value of PLA2R autoimmunity detected by measurement of anti-PLA2R antibodies combined with detection of PLA2R antigen in membranous nephropathy: A single-centre study over 14 years
Source: PLoS One. 2017 Mar 3;12(3):e0173201. doi: 10.1371/journal.pone.0173201 (PMC5336294; doi:10.1371/journal.pone.0173201)
Supplement: S1 Dataset — Headings are depicted in S1 Variable listing. (XLS) [file pone.0173201.s003.xls]

## Sheet: GEM_Dataset
id	sex	age_dg	delaimois	groupe	remispon	remispon2	remission	remission2	syndneph	proteu_dg	proteu_m3m6	proteu_m6	proteu_ddn	albu_dg	albu_m3m6	albu_m6	albu_ddn	mdr_dg	mdr_m3m6	mdr_m6	mdr_ddn	pla2rimmu2	pla2rbiop	ac_yn_dg	ac_yn_m3m6	ac_yn_m6	ac_yn_ddn	txacpla2r	prtxpla2r_m3m6	txpla2r_m6	txpla2r_ddn	negat_m3m6	negat_ddn	ckdinf4	ckdinf4_2	ritux	delritux	delaftrt
1	1	45.22	25.26	2	1	1	2	1	0	0.41		0.3	0.3			37.4	37	80		81	95	1	0	0				0						0	0	0
2	1	42.52	38.44	1	0	0	2	1	1	4.2	5	10.1	0.3	19	41	24	45.9	164	175	153	177	1	1	1		0		31.9		0				0	0	1	8	30
3	2	59.27	67.81	1	1	1	2	1	1	10.8		0.52	0.3	20.2		29	40	64		52	87	1	1	1			0	92.7			0		1	0	0	0
4	1	58.17	31.73	1	3	0	0	0	1	7.75		1	1	27		22.4		14		1	1	1	1	1			1	1115			49.3		0	1	1	0
5	1	68.75	50.99	1	3	0	0	0	1	15.9		33	10.9	23		26.7	37	49		40	48	1	1	1				1094						0	0	0
6	2	55.69	12.58	2	3	0	0	0	1	4.7		4	7.8	29.9			28	51.2		49	50	0	0	0		0		0		0				0	0	0
7	1	58.41	20.8	1	0	0	1	1	1	7.6	2.8	7.2	2.8	19.3	39	29	39	91.6	85	78	80	1	1	1	0	1	0	44.4	0	14.7	0		1	0	0	1	14	7
8	2	53.92	21.98	2	1	1	2	1	1	23		5	0.3	11.1				121		66	116	0	0	0				0						0	0	0
9	2	33.6	49.15	2	3	0	0	0	1	4.47		20	1	7.5		7		33		21	1	1	1	0				0						0	1	0
10	2	74.33	17.87	1	3	0	0	0	1	14		1	1	25.4				5.6		1	1													1	1	0
11	2	81.92	23.88	2	1	1	2	1	0	2.04		0.19	0.3	33.4		37	31	93.7		80	60	0	0	0				0						0	0	0
12	2	73.04	5.78	1	3	0	0	0	1	7.9			8.5	20			21.5	73			63	1		1			1	1256.1			520.3		0	0	0	0
13	1	67.68	23.49	1	0	0	1	1	1	10	2.9	9.7	1.68	18	32.4	24	37	70	77	65	78	1	1		0	1	0		0	29.5	0		1	0	0	1	17	7
14	1	63.52	44.88	1	3	0	0	0	1	20.9		8	0.8	16.5		31	38	67		31	13	1	1	1		1	0	34.3		72	0		1	0	1	0
15	1	46.9	6.41	1	1	1	1	1	1	4.9		3		22.7				98.5		126		1	1	1				585.9						0	0	0
16	2	68.95		1	1	1	2	1	0	0.25								62.9						0				0						0	0	0
17	1	75.9		2	3	0			1	6.04				16.7				79.8				0	0	0				0						0	0	0
18	2	67.79		1	3	0			1	4				23.3				97				1	1											0	0	0
19	1	67.68	59.23	1	1	1	2	1	1	9.3		3.3	0.3	15.4		22	39	69		79	74	0	0	0		0	0	0		0	0			0	0	0
20	1	64.52	15.24	1	3	0	0	0	1	7		12	5.7	22		18	27	64		45	50													0	0	0
21	1	51.41	100	1	1	1	1	1	1	7.07		2.5	2.8	19		20	32	74		88.5	73	1	1	1		1		72.4		58.4				0	0	0
22	2	30.98	16.75	1	1	1	1	1	1	3.5		0.7	1.24	26		32	26	146		154	131	1		0			1	0			47.7			0	0	0
23	1	69.81	14.13	1	1	1	1	1	1	17.4		4.5	0.34	12.2		15.5	25	16.8		23	76	1	1	0		0	0	0		0	0			1	0	0
24	1	45.23	4.14	1	3	0	0	0	1	11		8.3	4.4	13		19	25	105.5		102	84	1	1	1				110.4						0	0	0
25	1	27.75	26.38	1	1	1	2	1	0	0.77		1.5	0.3	39		45		138		122	140	1	1	0		0	0	0		0	0			0	0	0
26	2	55.64	14.26	2	1	1	2	1	1	7.3		3.75	0.1	26.2		22.1	40	97		90	105	0	0	0		0		0		0				0	0	0
27	2	40.52	40.41	1	0	0	1	1	1	17.3		17.3	0.77	13.1		13.1	34	77.8		77	207	0	0	0		0	0	0		0	0			0	0	1	0	40
28	2	79.61	123.09	2	1	1	2	1	0	1.04		0.2	0.3	25.6				96		98	72													0	0	0
29	1	69.17	33.28	1	0	0	0	0	1	13.1	12.1	11.1	12.1	8.9	6.8	21	6.7	61.9	24	76	22	1	1	1		1	1	377.3		671.1	277		0	0	1	1	28	5
30	2	83.87	8.84	2	1	1	2	1	0	0.7		1.7	0.3	37.3		35	42.2	81		22	94	0	0	0				0						0	0	0
31	2	28.25	47.34	1	1	1	2	1	0	2.4		1.5	0.19	17		24.3	32	107		111	123	1	1	1			0	102.5			0		1	0	0	0
32	1	61.88	17.74	1	3	0	0	0	1	8		4.04	6.25	23		24	18	87.8		55	51	1	1			1	1			420.28	207.7		0	0	0	0
33	2	30.6	34.53	1	0	0	1	1	1	12		10	1.3	25.7		30	41	113		107	96	0	0	0		0	0	0		0	0			0	0	1	12	22
34	2	27.75	45.63	2	1	1	1	1	0	2.45		5		22.6		27		98		98	78	0												0	0	0
35	1	53.17	62.12	1	0	0	2	1	1	18	2.25	5.62	0.01	20	25.7	19	41	42	51	56	82	1	1			1	0			243.3	0		1	0	0	1	7	55
36	1	69.2	45.73	1	0	0	1	1	1	15.16	5	6.76	0.5	12	23	20	41	70	47	54	63	1	0	1	0	1	0	248.3	0	85	0		1	0	0	1	6	40
37	2	55.13	31.47	1	3	0	0	0	1	5		6.7	6.4	24.8		30	49	84		57	20	1	1	1				313.9						0	1	0
38	2	82.92	23.49	1	3	0	0	0	1	11.6		12.1	1	27		30.1	28.4	26		11	1	1	1											1	1	0
39	1	44.39	20.5	1	0	0	0	0	1	8.3	5	8	1	28		33.5	35	35	14	21	1	1	1	1		1	1	365		37.4	47.4		0	0	1	1	7	13
40	2	83.65	17.67	1	3	0	0	0	1	9.2		1	1	19.5		22		18		1	1	1	1											1	1	0
41	1	23.68	31.83	1	0	0	2	1	1	3.39	2.12	5.02	0.3	11.9	27	11.2	35	145	98	87	97	1	1	1		1	1	39.9		37.4	19.3		0	0	0	1	8	24
42	2	82.16	28.55	1	0	0	0	0	1	16.58	4.87	1.3	0.4	16.9	24	17		55.3	38	52	28	1	1	1		1	0	405.3		145	0		1	0	1	1	5	24
43	1	30.16	67.71	1	1	1	1	1	1	3.13		3.13	0.8	15.9			36.2	88			76	1	1											0	0	0
44	1	62.02	65.47	2	1	1	2	1	1	10.8			0.3	12		45.6	40.8	75		70	69	0	0	0				0						0	0	0
45	2	17.79	71.68	1	2	0	2	1	0	1.13			0.09	12			40.3	153			81			0			0	0			0			0	0	0
46	1	55.3	132.85	1	3	0	0	0	0	2.1			3.52	26.3			26	57			51		0											0	0	0
47	1	59.33	67.77	1	0	0	2	1	0	1.39	3.5	3.1	0.004	28	30	32	45	49.5	48	54	64	1	1	1				664.2						0	0	1	5	63
48	1	41.1	3.48	2	1	1	1	1	0	0.5			1	41				106			96	0	1	0			0	0			0			0	0	0
49	1	72.79	17.64	2	1	1	2	1	0	4.08			0.16	34.6				117		115	61	0	0	0				0						0	0	0
50	1	18.76	56.54	1	0	0	2	1	1	9.1	2.28	2.57	0.01	15	34	26	46	101	70	55	82	1	1	1		1	0	270.6		40.2	0		1	0	0	1	9	48
51	2	72.79	71.09	1	1	1	1	1	1	4.3		4.24	0.6	17.4		24	32.7	71		70	57	0	0	0		0	0	0		0	0			0	0	0
52	1	29.22	69.51	2	1	1	2	1	1	10		3.12	0.3	13.5		29.4	40	50		79	81	1	1	1		0		65.5		0				0	0	0
53	1	46.74	7.39	1	0	0	1	1	1	6	2.41	40		29	32	29		58.5	64	58		1	1		0	1			0	54.3				0	0	1	2
54	1	33.26	114.32	1	2	0	1	1	1	21		5	2	21.5		25	52.6	74		67	66	1	1				1				162.9			0	0	0
55	1	63.32	51.08	1	1	1	1	1	0	3.11		0.53	0.3	32.1		41	44	57.5		56	48	1	1	1			1	30.7			35.1		0	0	0	0
56	2	78.14	80.32	1	0	0	0	0	1	5.1		13.3	8	20.4		20.8		61		18	9	1	1	1	1	1	1	1279.1	1066.8	541.4	520.3		0	0	1	1	7	74
57	2	56.47	25.2	1	0	0	2	1	0	2.12	4.3	7	0.03	19.6	38	24	39	139	111	128	102	1	1	0		0	0	0		0	0			0	0	1	9	17
58	1	58.28	15.87	1	0	0	1	1	1	18.4	3.8	9.2	1.5	24	25	19	28	96	97	80	72	1	1	1	0	1	0	21.1	0	76.1	0		1	0	0	1	9	7
59	1	35.62		2	3	0			1	17.6				8.2				62																0	0	0
60	1	34.22	94.2	1	1	1	2	1	0	2.52			0.3	11			40	58			97	1	1	1		1	0	113.7		162.8	0		1	0	0	0
61	1	47.1	75.82	2	1	1	2	1	0	0.37		0.07	0.3	42.5			43.4	91		90	93	0	0	0		0		0		0				0	0	0
62	1	61.32	34.26	1	1	1	1	1	1	10.8			0.3	26.9			36	19			36	1	1	1			0	23.7			0		1	0	0	0
63	1	27.82	4.6	2	1	1	2	1	1	5.3			0.3	11.9			49.7	145		135	92	0	0	0				0						0	0	0
64	1	30.77	76.12	1	0	0	1	1	1	7		8.4	1	16		8.9	39	152		81	89			0		0	0	0		0	0			0	0	1	4	72
65	1	40.13	27.6	1	0	0	1	1	1	6	6.4	13.6	1.5	16	36	21	40	88.5	83	109	85	1	1		0	1	0		0	51.8	0		1	0	0	1	13	14
66	1	38.02	36.3	1	0	0	2	1	1	3.15	0.31	3.5	0.26	18.1	37	22	39	72	87	86	104	1	1	1	0	1	0	286.8	0	100	0		1	0	0	1	24	12
67	1	56.02	18	1	1	1	2	1	0	0.73			0.3	37.3			41	66			84	1	1	0		0	0	0		0	0			0	0	0
68	1	42.17	23.65	1	1	1	1	1	1	10.04			0.94	26			35.9	112			109	1	1	1		0	0	23.8		0	0		1	0	0	0
69	1	66.36	17.02	1	0	0	1	1	1	8		6.1	2	18		19	26	66		54	72	0	0	0	0	0	0	0	0	0	0			0	0	1	10	7
70	2	51.58	122.73	1	1	1	2	1	1	10			0.3	15.9			63	66			76	1	1	1		0	0	439.8		0	0		1	0	0	0
71	1	65.07	55.42	1	3	0	0	0	1	8.69			6.5	21.6			23.5	89			115	1	1	1				106						0	0	0
72	1	77.69	67.81	2	1	1	1	1	0	2.5			2	30			36.5	64			52		1											0	0	0
73	1	63.92	23.42	2	1	1	1	1	0	1.87			0.8	24				94			62	0	1	0		0	0	0		0	0			0	0	0
74	2	38.78		1	3	0			1	8.1				24.4				116				1	1											0	0	0
75	2	74.73	25.56	1	3	0	0	0	1	3.5			5.9	26			35	44			28	1		1			1	754.6			376.4		0	0	1	0
76	1	70.61	6.31	1	0	0	0	0	1	5		12.6		16.6		21.1		38		25		1				1				162.2				0	0	1	6
77	1	56.54	27.3	1	1	1	2	1	0	1.59			0.2	29.7			39	87			66	1	1	1		1	0	188.9		32.6	0		1	0	0	0
78	1	70.9	57.65	1	0	0	0	0	1	7.74		18	0.5	18		8.9	36	68		33	28	1	1	1				324.2						0	1	1	20	38
79	1	62.1	14.183	1	0	0	0	0	1	14.5	1.2	14		12	18	19		76	24	36		1	1	1	1	1	1	508.3	134.9	1013	134.9		0	0	1	1	8
80	1	42	39.85	1	1	1	1	1	0	0.7			2.3	36.9			42	98			114	0	0	0			0	0			0			0	0	0
81	2	73.62	16.59	2	3	0	0	0	1	12.2				26.7				17			1	0		0				0						1	1	0
82	2	58.01	68.53	1	1	1	2	1	0	2.8			0.2	17.7			38	97			104	0	0	0				0						0	0	0
83	2	61.22	30.32	1	1	1	2	1	1	6.2			0.3	25.4			42	99			80	1	1	1				84.5						0	0	0
84	1	76.95		1	3	0			1	10.99				28.3				24				1	1	1				288.5						1	0	0
85	2	27.49	38.44	1	1	1	2	1	1	4.57			0.03	26			52	127			101	1	1	1		1	0	28		20.7	0		1	0	0	0
86	1	45.64	34.183	1	0	0	1	1	1	18.5	3	4.5	1.42	18.2	21	23	33	139	83	77	68	1	1	1		1	0	587.3		421.1	0		1	0	0	1	29	6
87	2	44.86	30.42	1	3	0	0	0	1	9.7		7.5	4	28.9		24	26	53		45	46	1	1	1			0	54.1			0		1	0	0	0
88	2	29.85	15.37	1	1	1	1	1	1	6		1.35	0.51	9		29	33	127		120	124	1	1	1			0	45.2			0		1	0	0	0
89	2	25.89	19.9346	1	0	0	2	1	1	8.8	2.3	5	0.27	15	31	18	40	103	114	77	120	1	1	0	0	1		0	0	41.2				0	0	1	7	13
90	1	83.93	5.22	2	3	0	0	0	1	12			7	15.6			24.5	45			58	1		0				0						0	0	0
91	1	38.11		1	3	0			1	3.24				20.2				127				1	1	1				27.3						0	0	0
92	1	41.35	66.1	1	1	1	1	1	1	7.5		6.2	3	13.8		30	35	55		70	64	1		1			0	44.7			0		1	0	0	0
93	2	50.44	19.55	1	0	0	0	0	1	11.4		13	4.4	13.3		12	44.7	129		35	38						0				0			0	0	1	8	11
94	2	41.53		1	3	0			1	3.07				29.1				67				1	1	1				119.6						0	0	0
95	2	38.71	13.8	1	1	1	2	1	1	16.9			0.3	20.2			34	132			216	0	0	0				0						0	0	0
96	1	26.75	21.19	2	0	0	1	1	1	13		12.7	1.8	9.7		16	33.5	103		57	69	1	1	1	0	1	0	187	0	350	0		1	0	0	1	12	9
97	1	53.86	43.96	1	3	0	0	0	1	4.7			6	25.6			35	57			45	1	1	0			0	0			0			0	0	0
98	1	51.51	28.06	1	1	1	1	1	1	4.4			1.16	10			39	34			42	1	1	1			0	108.5			0		1	0	0	0
99	2	31.56	24.15	1	1	1	1	1	1	4.4		2.3	1.8	20		19	25.5	107		104	100	1	1	0		0	0	0		0	0			0	0	0
100	1	60.37	2.23	2	3	0	0	0	1	19.2			19.4	4.9			9.4	34.8			32	0	0	0				0						0	0	0
101	1	42.81	9.36	1	3	0	0	0	1	3.5			10.9	15			13.7	99			89	1	1	1			1	232.4			106.8		0	0	0	0
102	2	59.81	17.12	1	1	1	1	1	1	7.7			1.39	20			33	55			61	1	1	1		1	1	718.2		166.6	70.7		0	0	0	0
103	1	43.43	7.06	1	3	0	0	0	1	8.5			9	24.4				87			69	1	1	1				210.4						0	0	0
104	1	63.47	67.54	1	1	1	1	1	1	4.4			0.78	16.8			39.8	81			69	1	1	0			0	0			0			0	0	0
105	2	44.39	56.9	1	1	1	2	1	0	2.37			0.15					91			94		0											0	0	0
106	1	74.04	81.14	1	1	1	2	1	0	2.24			0.2	26.8			40	92			86	1	1	0		0	0	0		0	0			0	0	0
107	1	54.02	55.98	1	1	1	2	1	1	5.3			0.18	26.1			37	68			62	1	0	0		0	1	0		0	21.4			0	0	0
108	1	25.16	52.6	1	3	0	0	0	1	15.7				18.5				92			1	1	1	1			1	157.5			16.1		0	0	1	0
