# Supplementary material for: Prognostic value of PLA2R autoimmunity detected by measurement of anti-PLA2R antibodies combined with detection of PLA2R antigen in membranous nephropathy: A single-centre study over 14 years
Source: PLoS One. 2017 Mar 3;12(3):e0173201. doi: 10.1371/journal.pone.0173201 (PMC5336294; doi:10.1371/journal.pone.0173201)
Supplement: S1 Variables Listing — (XLSX) [file pone.0173201.s004.xlsx]

## Sheet: Feuil1
Variable	Type	Format	Label
id	Num.		Identification number
ac_yn_ddn	Num.	0="No" 1="Yes"	Antibodies at the end of follow-up
ac_yn_dg	Num.	0="No" 1="Yes"	Antibodies at diagnosis
ac_yn_m6	Num.	0="No" 1="Yes"	Antibodies at M6
ac_yn_m3m6	Num.	0="No" 1="Yes"	Antibodies 3 months after treatment initiation
age_dg	Num.		Age at diagnosis
albu_ddn	Num.		Serum albumin at the end of follow-up (g/L)
albu_dg	Num.		Serum albumin at diagnosis (g/L)
albu_m6	Num.		Serum albumin at M6 (g/L)
albu_m3m6	Num.		Serum albumin 3 months after treatment initiation (g/L)
ckdinf4	Num.	0="No" 1="Yes"	Renal failure stage 4 at diagnosis
ckdinf4_2	Num.	0="No" 1="Yes"	Renal failure stage 4 at the end of follow-up
delaftrt	Num.		Time between treatment and the end of follow-up (months)
delaimois	Num.		Follow-up time (months)
delritux	Num.		Time between diagnosis and rituximab treatment (months
groupe	Num.	1="Primary MN" 2="Secondary MN"	MN type
mdr_ddn	Num.		eGFR at the end of follow-up (mL/min)
mdr_dg	Num.		eGFR at diagnosis (mL/min)
mdr_m6	Num.		eGFR at M6 (mL/min)
mdr_m3m6	Num.		eGFR 3 months after treatment initiation (mL/min)
negat_ddn	Num.	0="No" 1="Yes"	PLA2R-Ab negativation at the end of follow-up
negat_m3m6	Num.	0="No" 1="Yes"	PLA2R-Ab negativation 3 months after treatment initiation
pla2rbiop	Num.	0="Negative" 1="Positive"	PLA2R-Ag
pla2rimmu2	Num.	0="Negative PLA2R" 1="Positive PLA2R"	PLA2R immunity status
proteu_ddn	Num.		Proteinuria at the end of follow-up (g/d)
proteu_dg	Num.		Proteinuria at diagnosis (g/d)
proteu_m6	Num.		Proteinuira at M6 (g/d)
proteu_m3m6	Num.		Proteinuira 3 months after treatment initiation (g/d)
prtxpla2r_m3m6	Num.		PLA2R-Ab titer 3 months after treatment initiation (RU/mL)
remispon	Num.	0="Rituximab treatment" 1="Spontaneous remission" 2="Immunosuppressive treatment (other than Ritux)" 3="Other"	Spontaneous remission
remispon2	Num.	0="No" 1="Yes"	Spontaneous remission
remission	Num.	0="No remission" 1="Partial remission" 2="Complete remission"	Remission type
remission2	Num.	0="No" 1="Yes"	Remission
ritux	Num.	0="No" 1="Yes"	Rituximab treatment
sex	Num.	1="Male" 2="Female"	Sex
syndneph	Num.	0="No" 1="Yes"	Nephrotic syndrome
txacpla2r	Num.		PLA2R-Ab titer at diagnosis (RU/mL)
txpla2r_ddn	Num.		PLA2R-Ab titer at the end of follow-up (RU/mL)
txpla2r_m6	Num.		PLA2R-Ab titer at M6 (RU/mL)
